# Supplementary material for: Impacts of Chronic Habitat Fragmentation on Genetic Diversity of Natural Populations of Prunus persica in China
Source: Plants (Basel). 2022 May 30;11(11):1458. doi: 10.3390/plants11111458 (PMC9183131; doi:10.3390/plants11111458)
Supplement: Supplementary file 1 [file plants-11-01458-s001.zip]

Archive with 1 entries (1 files):
- plants-1726841-supplementary.pdf
